# Supplementary material for: Evaluating repellence properties of a catnip essential oil-based mosquito repellent using the human landing catch method in Eastern Uganda
Source: Sci Rep. 2026 Mar 14;16:13272. doi: 10.1038/s41598-026-42618-5 (PMC13106807; doi:10.1038/s41598-026-42618-5)
Supplement: Supplementary file 2 — Supplementary Material 2 [file 41598_2026_42618_MOESM2_ESM.xlsx]

## Sheet: TableS1 May 2025 raw data
Supplementary Table 1. Raw human landing catch data from May 2025 for trials in Mugiti and Kamonkoli, Uganda.
MUGITI May 2025
Catnip 2%	Participant	Timeslot	Anopheles gambiae	Culex spp.	Mansonia spp.	Aedes aegypti	Aedes simpsoni	Total	Catnip 6%	Participant	Timeslot	Anopheles gambiae	Culex.spp	Mansonia.spp	Aedes aegypti	Aedes.simpsoni		DEET	Participant	Timeslot	Anopheles gambiae	Culex.spp	Mansonia.spp	Aedes aegypti	Aedes.simpsoni			0% catnip	Participant	Timeslot	Anopheles gambiae	Culex.spp	Mansonia.spp	Aedes aegypti	Aedes.simpsoni
																	Total									Total										Total
Day1	1	18:00-19:00	0	0	0	0	0	0	Day1	1	18:00-19:00	0	0	0	0	0	0	Day1	1	18:00-19:00	0	0	0	0	0	0		Day1	1	18:00-19:00	1	0	0	0	0	1
	1	19:00-20:00	0	0	1	0	0	1		1	19:00-20:00	0	0	1	0	0	1		1	19:00-20:00	0	0	0	0	0	0			1	19:00-20:00	2	0	1	0	0	3
	1	20:00-21:00	0	1	0	0	0	1		1	20:00-21:00	0	0	0	0	0	0		1	20:00-21:00	0	0	0	0	0	0			1	20:00-21:00	4	1	1	0	0	6
	1	21:00-22:00	1	1	0	0	0	2		1	21:00-22:00	1	1	0	0	0	2		1	21:00-22:00	0	1	0	0	0	1			1	21:00-22:00	5	1	0	0	0	6
	2	18:00-19:00	0	0	0	0	0	0		2	18:00-19:00	0	0	0	0	0	0		2	18:00-19:00	0	0	0	0	0	0			2	18:00-19:00	0	0	0	0	0	0
	2	19:00-20:00	0	1	0	0	0	1		2	19:00-20:00	0	0	0	0	0	0		2	19:00-20:00	0	0	0	0	0	0			2	19:00-20:00	2	1	0	0	0	3
	2	20:00-21:00	1	1	1	0	0	3		2	20:00-21:00	0	1	0	0	0	1		2	20:00-21:00	0	0	0	0	0	0			2	20:00-21:00	4	0	0	0	0	4
	2	21:00-22:00	0	1	0	0	0	1		2	21:00-22:00	0	0	0	0	0	0		2	21:00-22:00	1	0	0	0	0	1			2	21:00-22:00	3	1	0	0	0	4
	3	18:00-19:00	0	0	0	0	0	0		3	18:00-19:00	0	0	0	0	0	0		3	18:00-19:00	0	0	0	0	0	0			3	18:00-19:00	0	0	0	0	0	0
	3	19:00-20:00	0	1	0	0	0	1		3	19:00-20:00	0	0	0	0	0	0		3	19:00-20:00	0	0	0	0	0	0			3	19:00-20:00	1	0	0	0	0	1
	3	20:00-21:00	0	0	0	0	0	0		3	20:00-21:00	1	0	0	0	0	1		3	20:00-21:00	0	0	0	0	0	0			3	20:00-21:00	3	1	0	0	0	4
	3	21:00-22:00	1	0	1	0	0	2		3	21:00-22:00	0	1	0	0	0	1		3	21:00-22:00	0	1	0	0	0	1			3	21:00-22:00	2	1	0	0	0	3
	4	18:00-19:00	0	0	0	0	0	0		4	18:00-19:00	0	0	0	0	0	0		4	18:00-19:00	0	0	0	0	0	0			4	18:00-19:00	1	0	0	0	0	1
	4	19:00-20:00	0	1	0	0	0	1		4	19:00-20:00	0	1	0	0	0	1		4	19:00-20:00	0	0	0	0	0	0			4	19:00-20:00	1	1	0	0	0	2
	4	20:00-21:00	0	0	0	0	0	0		4	20:00-21:00	0	0	0	0	0	0		4	20:00-21:00	0	0	0	0	0	0			4	20:00-21:00	3	0	0	0	0	3
	4	21:00-22:00	1	0	0	0	0	1		4	21:00-22:00	1	0	0	0	0	1		4	21:00-22:00	1	0	0	0	0	1			4	21:00-22:00	3	0	0	0	0	3
Day2	5	18:00-19:00	0	0	0	0	0	0	Day2	5	18:00-19:00	0	0	0	0	0	0	Day2	5	18:00-19:00	0	0	0	0	0	0			5	18:00-19:00	0	0	0	0	0	0
	5	19:00-20:00	0	0	0	0	0	0		5	19:00-20:00	0	1	0	0	0	1		5	19:00-20:00	1	0	0	0	0	1			5	19:00-20:00	1	0	0	0	0	1
	5	20:00-21:00	1	0	0	0	0	1		5	20:00-21:00	0	0	0	0	0	0		5	20:00-21:00	0	0	0	0	0	0			5	20:00-21:00	3	0	0	0	0	3
	5	21:00-22:00	0	2	0	0	0	2		5	21:00-22:00	1	0	0	0	0	1		5	21:00-22:00	1	0	0	0	0	1			5	21:00-22:00	4	0	0	0	0	4
	6	18:00-19:00	0	0	0	0	0	0		6	18:00-19:00	0	0	0	0	0	0		6	18:00-19:00	0	0	0	0	0	0			6	18:00-19:00	0	0	0	0	0	0
	6	19:00-20:00	0	0	0	0	0	0		6	19:00-20:00	0	0	0	0	0	0		6	19:00-20:00	0	0	0	0	0	0			6	19:00-20:00	1	0	1	0	0	2
	6	20:00-21:00	0	0	0	0	0	0		6	20:00-21:00	0	0	0	0	0	0		6	20:00-21:00	1	0	0	0	0	1			6	20:00-21:00	2	0	0	0	0	2
	6	21:00-22:00	1	0	0	0	0	1		6	21:00-22:00	1	0	0	0	0	1		6	21:00-22:00	0	1	0	0	0	1			6	21:00-22:00	4	1	1	0	0	6
	7	18:00-19:00	0	0	0	0	0	0		7	18:00-19:00	0	0	0	0	0	0		7	18:00-19:00	0	0	0	0	0	0		Day2	7	18:00-19:00	0	0	0	0	0	0
	7	19:00-20:00	0	2	0	0	0	2		7	19:00-20:00	0	1	0	0	0	1		7	19:00-20:00	0	0	0	0	0	0			7	19:00-20:00	0	1	0	0	0	1
	7	20:00-21:00	0	0	0	0	0	0		7	20:00-21:00	0	0	0	0	0	0		7	20:00-21:00	1	0	0	0	0	1			7	20:00-21:00	2	2	0	0	0	4
	7	21:00-22:00	1	1	0	0	0	2		7	21:00-22:00	1	0	0	0	0	1		7	21:00-22:00	0	1	0	0	0	1			7	21:00-22:00	1	1	0	0	0	2
	8	18:00-19:00	0	0	0	0	0	0		8	18:00-19:00	0	0	0	0	0	0		8	18:00-19:00	0	0	0	0	0	0			8	18:00-19:00	0	0	0	0	0	0
	8	19:00-20:00	0	1	0	0	0	1		8	19:00-20:00	0	0	0	0	0	0		8	19:00-20:00	0	1	0	0	0	1			8	19:00-20:00	2	3	0	0	0	5
	8	20:00-21:00	0	0	0	0	0	0		8	20:00-21:00	0	1	0	0	0	1		8	20:00-21:00	0	0	0	0	0	0			8	20:00-21:00	3	2	0	0	0	5
	8	21:00-22:00	1	0	0	0	0	1		8	21:00-22:00	0	0	0	0	0	0		8	21:00-22:00	1	0	0	0	0	1			8	21:00-22:00	2	0	0	0	0	2
Day3	9	18:00-19:00	0	0	0	0	0	0	Day3	9	18:00-19:00	1	1	0	0	0	2	Day3	9	18:00-19:00	0	0	0	0	0	0			9	18:00-19:00	0	0	0	0	0	0
	9	19:00-20:00	0	0	0	0	0	0		9	19:00-20:00	0	0	0	0	0	0		9	19:00-20:00	0	0	0	0	0	0			9	19:00-20:00	2	1	0	0	0	3
	9	20:00-21:00	1	0	0	0	0	1		9	20:00-21:00	0	0	0	0	0	0		9	20:00-21:00	1	0	0	0	0	1			9	20:00-21:00	2	1	0	0	0	3
	9	21:00-22:00	1	0	0	0	0	1		9	21:00-22:00	1	0	0	0	0	1		9	21:00-22:00	1	0	0	0	0	1			9	21:00-22:00	4	1	0	0	0	5
	10	18:00-19:00	0	0	0	0	0	0		10	18:00-19:00	0	0	0	0	0	0		10	18:00-19:00	0	0	0	0	0	0			10	18:00-19:00	0	0	0	0	0	0
	10	19:00-20:00	1	0	0	0	0	1		10	19:00-20:00	0	0	0	0	0	0		10	19:00-20:00	0	0	0	0	0	0			10	19:00-20:00	2	0	0	0	0	2
	10	20:00-21:00	0	1	0	0	0	1		10	20:00-21:00	0	1	0	0	0	1		10	20:00-21:00	0	0	0	0	0	0			10	20:00-21:00	4	0	0	0	0	4
	10	21:00-22:00	0	1	0	0	0	1		10	21:00-22:00	0	1	0	0	0	1		10	21:00-22:00	0	1	0	0	0	1			10	21:00-22:00	2	1	0	0	0	3
	11	18:00-19:00	0	0	0	0	0	0		11	18:00-19:00	0	0	0	0	0	0		11	18:00-19:00	0	0	0	0	0	0			11	18:00-19:00	0	0	0	0	0	0
	11	19:00-20:00	1	0	0	0	0	1		11	19:00-20:00	0	0	0	0	0	0		11	19:00-20:00	0	0	0	0	0	0			11	19:00-20:00	1	3	0	0	0	4
	11	20:00-21:00	1	0	0	0	0	1		11	20:00-21:00	0	0	0	0	0	0		11	20:00-21:00	1	0	0	0	0	1			11	20:00-21:00	2	4	0	0	0	6
	11	21:00-22:00	0	0	0	0	0	0		11	21:00-22:00	1	0	0	0	0	1		11	21:00-22:00	0	1	0	0	0	1			11	21:00-22:00	3	1	0	0	0	4
	12	18:00-19:00	0	0	0	0	0	0		12	18:00-19:00	0	0	0	0	0	0		12	18:00-19:00	0	0	0	0	0	0			12	18:00-19:00	0	0	0	0	0	0
	12	19:00-20:00	1	0	0	0	0	1		12	19:00-20:00	0	0	0	0	0	0		12	19:00-20:00	0	0	0	0	0	0			12	19:00-20:00	1	2	0	0	0	3
	12	20:00-21:00	1	0	0	0	0	1		12	20:00-21:00	0	0	0	0	0	0		12	20:00-21:00	1	0	0	0	0	1			12	20:00-21:00	1	3	0	0	0	4
	12	21:00-22:00	0	1	0	0	0	1		12	21:00-22:00	1	0	0	0	0	1		12	21:00-22:00	1	0	0	0	0	1			12	21:00-22:00	2	0	0	0	0	2
																												Day3	13	18:00-19:00	0	1	0	0	0	1
		Total	15	16	3	0	0	34			Total	10	10	1	0	0	21			Total	12	7	0	0	0	19			13	19:00-20:00	2	1	0	0	0	3
																													13	20:00-21:00	1	4	0	0	0	5
																													13	21:00-22:00	3	2	0	0	0	5
																													14	18:00-19:00	0	0	0	0	0	0
																													14	19:00-20:00	2	0	0	0	0	2
																													14	20:00-21:00	3	0	0	0	0	3
																													14	21:00-22:00	1	0	1	0	0	2
																													15	18:00-19:00	0	0	0	0	0	0
																													15	19:00-20:00	2	0	0	0	0	2
																													15	20:00-21:00	3	0	0	0	0	3
																													15	21:00-22:00	2	2	0	0	0	4
																													16	18:00-19:00	0	0	0	0	0	0
																													16	19:00-20:00	1	1	0	0	0	2
																													16	20:00-21:00	2	0	0	0	0	2
																													16	21:00-22:00	4	0	0	0	0	4
																													17	18:00-19:00	0	0	0	0	0	0
																													17	19:00-20:00	2	0	0	0	0	2
																													17	20:00-21:00	3	2	0	0	0	5
																													17	21:00-22:00	4	0	0	0	0	4
																													18	18:00-19:00	0	0	0	0	0	0
																													18	19:00-20:00	2	0	0	0	0	2
																													18	20:00-21:00	5	0	0	0	0	5
																													18	21:00-22:00	3	1	0	0	0	4
																														Total	131	48	5	0	0	184
Kamonkoli May 2025
Catnip2%	Participant	Timeslot	Anopheles gambiae	Culex spp.	Mansonia spp.	Aedes aegypti	Aedes simpsoni		Catnip 6%	Participant	Timeslot	Anopheles gambiae	Culex.spp	Mansonia.spp	Aedes aegypti	Aedes simpsoni		DEET	Participant	Timeslot	Anopheles gambiae	Culex.spp	Mansonia.spp	Aedes aegypti	Aedes simpsoni		Plain Lotion	Participant	Timeslot	Anopheles gambiae	Culex.spp	Mansonia.spp	Aedes aegypti	Aedes simpsoni
								Total									Total									Total									Total
Day1	1	18:00-19:00	0	0	0	0	0	0	Day1	1	18:00-19:00	1	0	0	0	0	1	Day1	1	18:00-19:00	0	0	0	0	0	0	Day1	1	18:00-19:00	0	0	0	0	0	0
	1	19:00-20:00	1	0	0	0	0	1		1	19:00-20:00	0	0	0	0	1	1		1	19:00-20:00	0	0	0	0	0	0		1	19:00-20:00	1	1	0	0	0	2
	1	20:00-21:00	0	0	0	0	0	0		1	20:00-21:00	0	0	0	0	0	0		1	20:00-21:00	0	1	0	0	0	1		1	20:00-21:00	2	0	0	0	0	2
	1	21:00-22:00	0	1	0	0	0	1		1	21:00-22:00	1	1	0	0	0	2		1	21:00-22:00	1	0	0	0	0	1		1	21:00-22:00	1	2	0	0	0	3
	2	18:00-19:00	1	0	0	0	0	1		2	18:00-19:00	0	0	0	0	0	0		2	18:00-19:00	0	0	0	0	0	0		2	18:00-19:00	1	0	0	0	0	1
	2	19:00-20:00	0	1	0	0	0	1		2	19:00-20:00	0	0	0	0	0	0		2	19:00-20:00	2	0	0	0	0	2		2	19:00-20:00	2	0	0	0	0	2
	2	20:00-21:00	2	0	0	0	0	2		2	20:00-21:00	0	0	0	0	0	0		2	20:00-21:00	0	0	0	0	0	0		2	20:00-21:00	2	0	0	0	0	2
	2	21:00-22:00	1	0	0	0	0	1		2	21:00-22:00	1	1	0	0	0	2		2	21:00-22:00	0	0	0	0	0	0		2	21:00-22:00	4	1	0	0	0	5
	3	18:00-19:00	0	0	0	0	0	0		3	18:00-19:00	0	0	0	0	0	0		3	18:00-19:00	0	1	0	0	0	1		3	18:00-19:00	0	0	0	0	0	0
	3	19:00-20:00	1	0	0	0	0	1		3	19:00-20:00	0	0	0	0	0	0		3	19:00-20:00	0	0	0	0	0	0		3	19:00-20:00	2	2	0	0	0	4
	3	20:00-21:00	1	0	0	0	0	1		3	20:00-21:00	0	0	0	0	0	0		3	20:00-21:00	0	0	0	0	0	0		3	20:00-21:00	3	0	0	0	0	3
	3	21:00-22:00	0	0	0	0	0	0		3	21:00-22:00	0	1	0	0	0	1		3	21:00-22:00	0	0	0	0	0	0		3	21:00-22:00	4	1	0	0	0	5
	4	18:00-19:00	0	0	0	0	0	0		4	18:00-19:00	0	0	0	0	0	0		4	18:00-19:00	0	0	0	0	0	0		4	18:00-19:00	1	0	0	0	0	1
	4	19:00-20:00	1	0	0	0	0	1		4	19:00-20:00	0	0	0	0	0	0		4	19:00-20:00	0	0	0	0	0	0		4	19:00-20:00	4	3	0	0	0	7
	4	20:00-21:00	0	0	1	0	0	1		4	20:00-21:00	0	0	1	0	0	1		4	20:00-21:00	0	0	0	0	0	0		4	20:00-21:00	2	0	1	0	0	3
	4	21:00-22:00	0	0	0	0	0	0		4	21:00-22:00	0	0	0	0	0	0		4	21:00-22:00	0	1	0	0	0	1		4	21:00-22:00	4	1	0	0	0	5
Day2	5	18:00-19:00	0	0	0	0	0	0	Day2	5	18:00-19:00	0	0	0	0	0	0	Day2	5	18:00-19:00	0	0	0	0	0	0		5	18:00-19:00	1	0	0	0	0	1
	5	19:00-20:00	0	1	0	0	0	1		5	19:00-20:00	0	0	0	0	0	0		5	19:00-20:00	1	0	0	0	0	1		5	19:00-20:00	2	2	0	0	0	4
	5	20:00-21:00	1	0	0	0	0	1		5	20:00-21:00	1	0	0	0	0	1		5	20:00-21:00	0	1	0	0	0	1		5	20:00-21:00	1	1	0	0	0	2
	5	21:00-22:00	0	0	0	0	0	0		5	21:00-22:00	0	0	0	0	0	0		5	21:00-22:00	1	0	0	0	0	1		5	21:00-22:00	4	1	0	0	0	5
	6	18:00-19:00	0	0	0	0	0	0		6	18:00-19:00	0	0	0	0	0	0		6	18:00-19:00	0	0	0	0	0	0		6	18:00-19:00	1	0	0	0	0	1
	6	19:00-20:00	1	0	0	0	0	1		6	19:00-20:00	0	1	0	0	0	1		6	19:00-20:00	1	0	0	0	0	1		6	19:00-20:00	1	1	0	0	0	2
	6	20:00-21:00	0	1	0	0	0	1		6	20:00-21:00	1	0	0	0	0	1		6	20:00-21:00	0	0	0	0	0	0		6	20:00-21:00	3	1	0	0	0	4
	6	21:00-22:00	1	0	0	0	0	1		6	21:00-22:00	0	0	0	0	0	0		6	21:00-22:00	1	0	0	0	0	1		6	21:00-22:00	5	1	0	0	0	6
	7	18:00-19:00	0	0	0	0	0	0		7	18:00-19:00	0	0	0	0	0	0		7	18:00-19:00	0	0	0	0	0	0	Day2	7	18:00-19:00	0	0	0	0	0	0
	7	19:00-20:00	1	0	0	0	0	1		7	19:00-20:00	0	1	0	0	0	1		7	19:00-20:00	0	0	0	0	0	0		7	19:00-20:00	2	0	0	0	0	2
	7	20:00-21:00	1	0	0	0	0	1		7	20:00-21:00	0	0	0	0	0	0		7	20:00-21:00	0	0	0	0	0	0		7	20:00-21:00	4	0	0	0	0	4
	7	21:00-22:00	0	1	0	0	0	1		7	21:00-22:00	1	0	0	0	0	1		7	21:00-22:00	1	0	0	0	0	1		7	21:00-22:00	3	1	0	0	0	4
	8	18:00-19:00	0	0	0	0	0	0		8	18:00-19:00	0	0	0	0	0	0		8	18:00-19:00	0	0	0	0	0	0		8	18:00-19:00	1	0	0	0	0	1
	8	19:00-20:00	0	0	0	0	0	0		8	19:00-20:00	0	0	0	0	0	0		8	19:00-20:00	0	0	0	0	0	0		8	19:00-20:00	2	0	0	0	0	2
	8	20:00-21:00	1	0	0	0	0	1		8	20:00-21:00	0	1	0	0	0	1		8	20:00-21:00	0	0	0	0	0	0		8	20:00-21:00	2	2	0	0	0	4
	8	21:00-22:00	0	1	0	0	0	1		8	21:00-22:00	0	0	0	0	0	0		8	21:00-22:00	1	0	0	0	0	1		8	21:00-22:00	3	1	0	0	0	4
Day3	9	18:00-19:00	0	0	0	0	0	0	Day3	9	18:00-19:00	0	0	0	0	0	0	Day3	9	18:00-19:00	0	0	0	0	0	0		9	18:00-19:00	0	6	0	3	0	9
	9	19:00-20:00	1	0	0	0	0	1		9	19:00-20:00	0	0	0	0	0	0		9	19:00-20:00	0	0	0	0	0	0		9	19:00-20:00	1	6	0	0	0	7
	9	20:00-21:00	0	1	0	0	0	1		9	20:00-21:00	0	0	0	0	0	0		9	20:00-21:00	0	0	0	0	0	0		9	20:00-21:00	1	9	0	0	0	10
	9	21:00-22:00	0	0	0	0	0	0		9	21:00-22:00	1	0	0	0	0	1		9	21:00-22:00	1	0	0	0	0	1		9	21:00-22:00	2	2	0	0	0	4
	10	18:00-19:00	1	0	0	0	0	1		10	18:00-19:00	0	0	0	0	0	0		10	18:00-19:00	0	0	0	0	0	0		10	18:00-19:00	0	0	0	0	0	0
	10	19:00-20:00	0	0	0	0	0	0		10	19:00-20:00	0	0	0	0	0	0		10	19:00-20:00	0	0	0	0	0	0		10	19:00-20:00	3	1	0	0	0	4
	10	20:00-21:00	1	0	0	0	0	1		10	20:00-21:00	0	0	0	0	0	0		10	20:00-21:00	0	0	0	0	0	0		10	20:00-21:00	2	0	1	0	0	3
	10	21:00-22:00	0	1	0	0	0	1		10	21:00-22:00	1	0	0	0	0	1		10	21:00-22:00	1	0	0	0	0	1		10	21:00-22:00	4	0	0	0	0	4
	11	18:00-19:00	0	0	0	0	0	0		11	18:00-19:00	0	0	0	0	0	0		11	18:00-19:00	0	0	0	0	0	0		11	18:00-19:00	0	0	0	0	0	0
	11	19:00-20:00	0	0	0	0	0	0		11	19:00-20:00	0	0	0	0	0	0		11	19:00-20:00	0	0	0	0	0	0		11	19:00-20:00	3	0	0	0	1	4
	11	20:00-21:00	1	0	0	0	0	1		11	20:00-21:00	0	0	0	0	0	0		11	20:00-21:00	0	0	0	0	0	0		11	20:00-21:00	2	1	0	0	0	3
	11	21:00-22:00	1	0	0	0	0	1		11	21:00-22:00	1	0	0	0	0	1		11	21:00-22:00	1	0	0	0	0	1		11	21:00-22:00	2	0	0	0	0	2
	12	18:00-19:00	0	0	0	0	0	0		12	18:00-19:00	0	0	0	0	0	0		12	18:00-19:00	0	0	0	0	0	0		12	18:00-19:00	0	0	0	0	0	0
	12	19:00-20:00	0	0	0	0	0	0		12	19:00-20:00	0	0	0	0	0	0		12	19:00-20:00	0	0	0	0	0	0		12	19:00-20:00	2	0	0	0	0	2
	12	20:00-21:00	0	1	0	1	0	2		12	20:00-21:00	0	0	0	0	0	0		12	20:00-21:00	0	0	0	0	0	0		12	20:00-21:00	2	1	0	0	0	3
	12	21:00-22:00	1	0	0	0	0	1		12	21:00-22:00	0	1	0	0	0	1		12	21:00-22:00	1	0	0	0	0	1		12	21:00-22:00	2	1	0	0	0	3
																											Day3	13	18:00-19:00	0	0	0	0	0	0
Total			20	9	1	1	0	31				9	7	1	0	1	18				13	4	0	0	0	17		13	19:00-20:00	3	0	0	0	0	3
																												13	20:00-21:00	2	1	0	0	0	3
																												13	21:00-22:00	3	1	0	0	0	4
																												14	18:00-19:00	0	0	0	0	0	0
																												14	19:00-20:00	2	0	0	0	0	2
																												14	20:00-21:00	2	0	0	0	0	2
																												14	21:00-22:00	4	1	2	0	0	7
																												15	18:00-19:00	0	0	0	0	0	0
																												15	19:00-20:00	1	0	0	0	0	1
																												15	20:00-21:00	2	3	0	0	0	5
																												15	21:00-22:00	2	4	0	0	0	6
																												16	18:00-19:00	0	1	0	0	0	1
																												16	19:00-20:00	2	0	0	0	0	2
																												16	20:00-21:00	2	2	0	0	0	4
																												16	21:00-22:00	3	0	0	0	0	3
																												17	18:00-19:00	0	0	0	0	0	0
																												17	19:00-20:00	1	0	0	0	0	1
																												17	20:00-21:00	3	3	0	0	0	6
																												17	21:00-22:00	4	1	0	0	0	5
																												18	18:00-19:00	0	0	0	0	0	0
																												18	19:00-20:00	3	0	0	0	0	3
																												18	20:00-21:00	2	1	0	0	0	3
																												18	21:00-22:00	3	2	0	0	0	5
																											Total			138	69	4	3	1	215

## Sheet: TableS2 May 2025 processed data
Supplementary Table 2. Processed human landing catch data from May 2025 for trials in Mugiti and Kamonkoli, Uganda. The total number of mosquito landing events per person in the 4-hour test period are shown for each participant spanning all 3 days of each trial. Statistical analysis was performed using the Kruskal-Wallis test with post-hoc Dunn's test.
Mugiti May 2025						Kamonkoli May 2025
Participant	2% catnip	6% catnip	DEET	0% catnip		Participant	2% catnip	6% catnip	DEET	0% catnip
1	4	3	1	16		1	2	4	2	7
2	5	1	1	11		2	5	2	2	10
3	3	2	1	8		3	2	1	1	12
4	2	2	1	9		4	2	1	1	16
5	3	2	2	8		5	2	1	3	12
6	1	1	2	10		6	3	2	2	13
7	4	2	2	7		7	3	2	1	10
8	2	1	2	12		8	2	1	1	11
9	2	3	2	11		9	2	1	1	30
10	3	2	1	9		10	3	1	1	11
11	2	1	2	14		11	2	1	1	9
12	3	1	2	9		12	3	1	1	8
13				14		13				10
14				7		14				11
15				9		15				12
16				8		16				10
17				11		17				12
18				11		18				11
Total	34	21	19	184		Total	31	18	17	215
Mean	2.83333	1.75	1.58333	10.2222		Mean	2.58333	1.5	1.41667	11.9444
SD	1.11464	0.753778	0.514929	2.53344		SD	0.900337	0.904534	0.668558	4.91663
Median	3	2	2	9.5		Median	2	1	1	11
MAD						MAD
Q1	2	1	1	8		Q1	2	1	1	10
Q3	3	2	2	11.25		Q3	3	2	2	12
IQR	1	1	1	3.25		IQR	1	1	1	2
Percentage repellence (mean) vs 0% control	72.2826	82.8804	84.5109	0		Percentage repellence (mean)vs 0% control	78.3721	87.4419	88.1395	0
Percentage repellence (median) vs 0% control	68.4211	78.9474	78.9474	0		Percentage repellence (median)vs 0% control	81.8182	90.9091	90.9091	0
Comparison	p-value					Comparison	p-value
2% vs 6%	0.2388					2% vs 6%	0.04257
2% vs 15% DEET	0.04567					2% vs 15% DEET	0.03867
2% vs 0%	0.000404					2% vs 0%	0.001333
6% vs 15%DEET	0.4119					6% vs 15%DEET	0.9683
6% vs 0%	1.381e-06					6% vs 0%	5.628e-08
15% DEET vs 0%	1.025e-08					15% DEET vs 0%	4.405e-08

## Sheet: TableS3 June 2025 raw data
Supplementary Table 3. Raw human landing catch data from June 2025 for trials in Mugiti and Kamonkoli, Uganda.
MUGITI June 2025
Catnip 2%	Participant	Timeslot	Anopheles gambiae	Culex spp.	Mansonia spp.	Aedes aegypti	TOTAL		Catnip 6%	Participant	Timeslot	Anopheles gambiae	Culex spp.	Mansonia spp.	Aedes aegypti	TOTAL		DEET	Participant	Timeslot	Anopheles gambiae	Culex spp.	Mansonia spp.	Aedes aegypti	TOTAL		0% Control Lotion	Participant	Timeslot	Anopheles gambiae	Culex spp.	Mansonia spp.	Aedes aegypti	TOTAL
Day1	1	18:00-19:00	0	0	0	0	0		Day1	1	18:00-19:00	0	0	0	0	0		Day1	1	18:00-19:00	0	0	0	0	0		Day1	1	18:00-19:00	0	0	0	0	0
	1	19:00-20:00	0	1	0	0	1			1	19:00-20:00	0	0	0	0	0			1	19:00-20:00	0	0	0	0	0			1	19:00-20:00	1	2	0	0	3
	1	20:00-21:00	0	0	0	0	0			1	20:00-21:00	0	1	0	0	1			1	20:00-21:00	0	0	0	0	0			1	20:00-21:00	2	9	0	0	11
	1	21:00-22:00	0	0	0	0	0			1	21:00-22:00	0	0	0	0	0			1	21:00-22:00	1	0	0	0	1			1	21:00-22:00	1	9	0	0	10
	2	18:00-19:00	0	0	0	0	0			2	18:00-19:00	0	0	0	0	0			2	18:00-19:00	0	0	0	0	0			2	18:00-19:00	0	2	0	0	2
	2	19:00-20:00	0	0	0	0	0			2	19:00-20:00	0	0	0	0	0			2	19:00-20:00	0	0	0	0	0			2	19:00-20:00	0	0	0	0	0
	2	20:00-21:00	0	0	0	0	0			2	20:00-21:00	0	0	0	0	0			2	20:00-21:00	0	0	0	0	0			2	20:00-21:00	0	4	0	0	4
	2	21:00-22:00	0	0	0	0	0			2	21:00-22:00	1	0	0	0	1			2	21:00-22:00	0	1	0	0	1			2	21:00-22:00	0	8	0	0	8
	3	18:00-19:00	0	0	0	0	0			3	18:00-19:00	0	0	0	0	0			3	18:00-19:00	0	0	0	0	0			3	18:00-19:00	0	0	0	0	0
	3	19:00-20:00	0	0	0	0	0			3	19:00-20:00	0	0	0	0	0			3	19:00-20:00	0	0	0	0	0			3	19:00-20:00	2	0	0	0	2
	3	20:00-21:00	0	1	1	0	2			3	20:00-21:00	1	0	0	0	1			3	20:00-21:00	0	0	0	0	0			3	20:00-21:00	0	3	0	0	3
	3	21:00-22:00	0	4	0	0	4			3	21:00-22:00	1	1	0	0	2			3	21:00-22:00	1	0	1	0	2			3	21:00-22:00	0	2	0	0	2
	4	18:00-19:00	0	0	0	0	0			4	18:00-19:00	0	0	0	0	0			4	18:00-19:00	0	0	0	0	0			4	18:00-19:00	0	0	0	0	0
	4	19:00-20:00	0	0	0	0	0			4	19:00-20:00	0	0	0	0	0			4	19:00-20:00	0	0	0	0	0			4	19:00-20:00	2	0	0	0	2
	4	20:00-21:00	0	1	0	0	1			4	20:00-21:00	0	0	0	0	0			4	20:00-21:00	0	0	0	0	0			4	20:00-21:00	0	1	0	0	1
	4	21:00-22:00	1	0	0	0	1			4	21:00-22:00	1	0	0	0	1			4	21:00-22:00	1	0	0	0	1			4	21:00-22:00	1	3	0	0	4
Day2	5	18:00-19:00	0	0	0	0	0		Day2	5	18:00-19:00	0	0	0	0	0		Day2	5	18:00-19:00	0	0	0	0	0			5	18:00-19:00	0	0	0	0	0
	5	19:00-20:00	0	0	0	0	0			5	19:00-20:00	0	0	0	0	0			5	19:00-20:00	0	0	0	0	0			5	19:00-20:00	0	0	0	0	0
	5	20:00-21:00	0	0	0	0	0			5	20:00-21:00	0	0	0	0	0			5	20:00-21:00	0	0	0	0	0			5	20:00-21:00	0	3	0	0	3
	5	21:00-22:00	0	1	0	0	1			5	21:00-22:00	0	1	0	0	1			5	21:00-22:00	1	0	0	0	1			5	21:00-22:00	2	1	0	0	3
	6	18:00-19:00	0	0	0	0	0			6	18:00-19:00	0	0	0	0	0			6	18:00-19:00	0	0	0	0	0			6	18:00-19:00	0	0	0	1	1
	6	19:00-20:00	0	0	0	0	0			6	19:00-20:00	0	0	0	0	0			6	19:00-20:00	0	0	0	0	0			6	19:00-20:00	1	3	1	0	5
	6	20:00-21:00	1	0	0	0	1			6	20:00-21:00	0	0	0	0	0			6	20:00-21:00	0	0	0	0	0			6	20:00-21:00	1	2	0	0	3
	6	21:00-22:00	0	1	0	0	1			6	21:00-22:00	0	0	0	0	0			6	21:00-22:00	0	0	0	0	0			6	21:00-22:00	1	3	0	0	4
	7	18:00-19:00	0	0	0	0	0			7	18:00-19:00	0	0	0	0	0			7	18:00-19:00	0	0	0	0	0		Day2	7	18:00-19:00	0	0	0	0	0
	7	19:00-20:00	0	0	0	0	0			7	19:00-20:00	0	0	0	0	0			7	19:00-20:00	0	0	0	0	0			7	19:00-20:00	1	4	0	0	5
	7	20:00-21:00	0	0	0	0	0			7	20:00-21:00	0	0	0	0	0			7	20:00-21:00	0	0	0	0	0			7	20:00-21:00	0	2	0	0	2
	7	21:00-22:00	1	1	0	0	2			7	21:00-22:00	0	0	0	0	0			7	21:00-22:00	0	1	0	0	1			7	21:00-22:00	2	4	0	0	6
	8	18:00-19:00	0	0	0	0	0			8	18:00-19:00	0	0	0	0	0			8	18:00-19:00	0	0	0	0	0			8	18:00-19:00	0	0	0	0	0
	8	19:00-20:00	0	0	0	0	0			8	19:00-20:00	0	0	0	0	0			8	19:00-20:00	0	0	0	0	0			8	19:00-20:00	1	0	0	0	1
	8	20:00-21:00	1	0	0	0	1			8	20:00-21:00	1	1	0	0	2			8	20:00-21:00	0	0	0	0	0			8	20:00-21:00	0	0	0	0	0
	8	21:00-22:00	0	0	0	0	0			8	21:00-22:00	0	0	0	0	0			8	21:00-22:00	0	0	0	0	0			8	21:00-22:00	1	0	2	0	3
Day3	9	18:00-19:00	0	0	0	0	0		Day3	9	18:00-19:00	0	0	0	0	0		Day3	9	18:00-19:00	0	0	0	0	0			9	18:00-19:00	0	2	1	0	3
	9	19:00-20:00	0	1	0	0	1			9	19:00-20:00	0	0	0	0	0			9	19:00-20:00	0	0	0	0	0			9	19:00-20:00	0	3	2	0	5
	9	20:00-21:00	1	3	0	0	4			9	20:00-21:00	0	0	0	0	0			9	20:00-21:00	0	0	0	0	0			9	20:00-21:00	2	0	2	0	4
	9	21:00-22:00	1	0	0	0	1			9	21:00-22:00	0	1	0	0	1			9	21:00-22:00	1	0	0	0	1			9	21:00-22:00	1	3	0	0	4
	10	18:00-19:00	0	0	0	0	0			10	18:00-19:00	0	0	0	0	0			10	18:00-19:00	0	0	0	0	0			10	18:00-19:00	0	0	0	0	0
	10	19:00-20:00	0	0	0	0	0			10	19:00-20:00	0	0	0	0	0			10	19:00-20:00	0	0	0	0	0			10	19:00-20:00	1	3	0	0	4
	10	20:00-21:00	0	0	0	0	0			10	20:00-21:00	0	0	0	0	0			10	20:00-21:00	0	0	0	0	0			10	20:00-21:00	2	0	0	0	2
	10	21:00-22:00	1	0	0	0	1			10	21:00-22:00	1	0	0	0	1			10	21:00-22:00	0	0	0	0	0			10	21:00-22:00	0	0	0	0	0
	11	18:00-19:00	0	0	0	0	0			11	18:00-19:00	0	0	0	0	0			11	18:00-19:00	0	0	0	0	0			11	18:00-19:00	0	1	0	0	1
	11	19:00-20:00	1	0	0	0	1			11	19:00-20:00	0	0	0	0	0			11	19:00-20:00	0	0	0	0	0			11	19:00-20:00	1	2	0	0	3
	11	20:00-21:00	0	1	0	0	1			11	20:00-21:00	0	0	0	0	0			11	20:00-21:00	0	0	0	0	0			11	20:00-21:00	1	2	0	0	3
	11	21:00-22:00	1	0	0	0	1			11	21:00-22:00	0	1	0	0	1			11	21:00-22:00	1	0	0	0	1			11	21:00-22:00	1	0	0	0	1
	12	18:00-19:00	0	0	0	0	0			12	18:00-19:00	0	0	0	0	0			12	18:00-19:00	0	0	0	0	0			12	18:00-19:00	0	2	0	0	2
	12	19:00-20:00	0	1	0	0	1			12	19:00-20:00	0	0	0	0	0			12	19:00-20:00	0	0	0	0	0			12	19:00-20:00	2	11	0	0	13
	12	20:00-21:00	0	2	0	0	2			12	20:00-21:00	0	0	0	0	0			12	20:00-21:00	0	0	0	0	0			12	20:00-21:00	3	2	0	0	5
	12	21:00-22:00	1	0	0	0	1			12	21:00-22:00	0	1	0	0	1			12	21:00-22:00	0	1	0	0	1			12	21:00-22:00	1	2	0	0	3
		TOTAL	10	18	1	0	29				TOTAL	6	7	0	0	13				TOTAL	6	3	1	0	10		Day3	13	18:00-19:00	0	0	0	0	0
																												13	19:00-20:00	3	2	0	0	5
																												13	20:00-21:00	0	4	0	0	4
																												13	21:00-22:00	1	1	0	0	2
																												14	18:00-19:00	0	0	0	0	0
																												14	19:00-20:00	1	0	0	0	1
																												14	20:00-21:00	1	0	0	0	1
																												14	21:00-22:00	1	1	0	0	2
																												15	18:00-19:00	0	1	0	0	1
																												15	19:00-20:00	2	0	0	0	2
																												15	20:00-21:00	0	1	0	0	1
																												15	21:00-22:00	0	1	0	0	1
																												16	18:00-19:00	0	0	0	0	0
																												16	19:00-20:00	2	3	0	0	5
																												16	20:00-21:00	0	1	0	0	1
																												16	21:00-22:00	1	1	0	0	2
																												17	18:00-19:00	0	0	0	0	0
																												17	19:00-20:00	3	14	0	0	17
																												17	20:00-21:00	1	4	0	0	5
																												17	21:00-22:00	0	2	0	0	2
																												18	18:00-19:00	0	0	0	0	0
																												18	19:00-20:00	1	6	0	0	7
																												18	20:00-21:00	0	3	0	0	3
																												18	21:00-22:00	0	6	0	0	6
																													Total	51	149	8	1	209
Kamonkoli June 2025
2% catnip	Participant	Timeslot	Anopheles gambiae	Culex spp.	Mansonia spp.	Aedes aegypti	Anopheles coustani	TOTAL	6% catnip	Participant	Timeslot	Anopheles gambiae	Culex spp	Mansonia.spp	Aedes.aegyepti	An. Coustani	TOTAL		DEET	Participant	Timeslot	Anopheles gambiae	Culex spp	Mansonia.spp	Aedes.aegyepti	An. Coustani	TOTAL		0% control lotion		Timeslot	Anopheles gambiae	Culex spp	Mansonia.spp	Aedes.aegypti	An. Coustani	TOTAL
Day1	1	18:00-19:00	0	0	0	0	0	0	Day1	1	18:00-19:00	0	0	0	0	0	0		Day1	1	18:00-19:00	0	0	0	0	0	0		Day 1	1	18:00-19:00	0	0	0	0	0	0
	1	19:00-20:00	0	1	0	0	0	1		1	19:00-20:00	0	0	0	0	0	0			1	19:00-20:00	0	0	0	0	0	0			1	19:00-20:00	1	0	0	0	0	1
	1	20:00-21:00	0	3	0	0	0	3		1	20:00-21:00	0	0	0	0	0	0			1	20:00-21:00	0	0	0	0	0	0			1	20:00-21:00	0	0	0	0	0	0
	1	21:00-22:00	0	3	0	0	0	3		1	21:00-22:00	1	0	0	0	0	1			1	21:00-22:00	1	0	0	0	0	1			1	21:00-22:00	0	2	0	0	0	2
	2	18:00-19:00	0	0	0	0	0	0		2	18:00-19:00	0	0	0	0	0	0			2	18:00-19:00	0	0	0	0	0	0			2	18:00-19:00	0	0	0	0	0	0
	2	19:00-20:00	0	0	0	0	0	0		2	19:00-20:00	0	0	0	0	0	0			2	19:00-20:00	0	0	0	0	0	0			2	19:00-20:00	1	2	0	0	0	3
	2	20:00-21:00	0	0	0	0	0	0		2	20:00-21:00	0	0	0	0	0	0			2	20:00-21:00	0	0	0	0	0	0			2	20:00-21:00	0	7	0	0	0	7
	2	21:00-22:00	1	0	0	0	0	1		2	21:00-22:00	0	1	0	0	0	1			2	21:00-22:00	1	0	0	0	0	1			2	21:00-22:00	0	0	0	0	0	0
	3	18:00-19:00	0	0	0	0	0	0		3	18:00-19:00	0	0	0	0	0	0			3	18:00-19:00	0	0	0	0	0	0			3	18:00-19:00	0	0	0	0	0	0
	3	19:00-20:00	0	0	0	0	0	0		3	19:00-20:00	0	0	0	0	0	0			3	19:00-20:00	0	0	0	0	0	0			3	19:00-20:00	0	1	0	0	0	1
	3	20:00-21:00	2	1	0	0	0	3		3	20:00-21:00	0	0	0	0	0	0			3	20:00-21:00	0	0	0	0	0	0			3	20:00-21:00	1	7	0	0	0	8
	3	21:00-22:00	0	0	0	0	0	0		3	21:00-22:00	1	0	0	0	0	1			3	21:00-22:00	0	1	0	0	0	1			3	21:00-22:00	3	7	0	0	0	10
	4	18:00-19:00	0	0	0	0	0	0		4	18:00-19:00	0	0	0	0	0	0			4	18:00-19:00	0	0	0	0	0	0			4	18:00-19:00	0	0	0	0	0	0
	4	19:00-20:00	1	2	0	0	0	3		4	19:00-20:00	0	0	0	0	0	0			4	19:00-20:00	0	0	0	0	0	0			4	19:00-20:00	0	3	0	0	0	3
	4	20:00-21:00	1	3	0	0	0	4		4	20:00-21:00	0	0	0	0	0	0			4	20:00-21:00	0	0	0	0	0	0			4	20:00-21:00	0	18	0	0	0	18
	4	21:00-22:00	0	4	0	0	0	4		4	21:00-22:00	1	0	0	0	0	1			4	21:00-22:00	1	0	0	0	0	1			4	21:00-22:00	2	11	0	0	0	13
Day2	5	18:00-19:00	0	0	0	0	0	0	Day2	5	18:00-19:00	0	0	0	0	0	0		Day2	5	18:00-19:00	0	0	0	0	0	0			5	18:00-19:00	0	0	0	0	0	0
	5	19:00-20:00	0	0	0	0	0	0		5	19:00-20:00	0	0	0	0	0	0			5	19:00-20:00	0	0	0	0	0	0			5	19:00-20:00	0	17	0	0	0	17
	5	20:00-21:00	0	1	0	0	0	1		5	20:00-21:00	0	0	0	0	0	0			5	20:00-21:00	0	0	0	0	0	0			5	20:00-21:00	0	22	0	0	0	22
	5	21:00-22:00	0	0	0	0	0	0		5	21:00-22:00	1	0	0	0	0	1			5	21:00-22:00	1	0	0	0	0	1			5	21:00-22:00	0	12	0	0	0	12
	6	18:00-19:00	0	0	0	0	0	0		6	18:00-19:00	0	1	0	0	0	1			6	18:00-19:00	0	0	0	0	0	0			6	18:00-19:00	0	2	0	0	0	2
	6	19:00-20:00	0	0	0	0	0	0		6	19:00-20:00	0	0	0	0	0	0			6	19:00-20:00	0	0	0	0	0	0			6	19:00-20:00	0	2	0	0	0	2
	6	20:00-21:00	0	0	0	0	0	0		6	20:00-21:00	0	0	0	0	0	0			6	20:00-21:00	0	0	0	0	0	0			6	20:00-21:00	0	5	0	0	0	5
	6	21:00-22:00	0	0	0	0	0	0		6	21:00-22:00	0	1	0	0	0	1			6	21:00-22:00	1	0	0	0	0	1			6	21:00-22:00	0	13	0	0	0	13
	7	18:00-19:00	0	0	0	0	0	0		7	18:00-19:00	0	0	0	0	0	0			7	18:00-19:00	0	0	0	0	0	0		Day2	7	18:00-19:00	0	0	0	0	0	0
	7	19:00-20:00	0	0	0	0	0	0		7	19:00-20:00	0	0	0	0	0	0			7	19:00-20:00	0	0	0	0	0	0			7	19:00-20:00	0	18	1	0	0	19
	7	20:00-21:00	0	0	0	0	0	0		7	20:00-21:00	0	0	0	0	0	0			7	20:00-21:00	0	0	0	0	0	0			7	20:00-21:00	1	1	1	0	0	3
	7	21:00-22:00	0	1	0	0	0	1		7	21:00-22:00	1	0	0	0	0	1			7	21:00-22:00	1	0	0	0	0	1			7	21:00-22:00	2	2	0	0	0	4
	8	18:00-19:00	0	0	0	0	0	0		8	18:00-19:00	0	0	0	0	0	0			8	18:00-19:00	0	0	0	0	0	0			8	18:00-19:00	0	1	0	0	0	1
	8	19:00-20:00	0	2	0	0	0	2		8	19:00-20:00	0	0	0	0	0	0			8	19:00-20:00	0	1	0	0	0	1			8	19:00-20:00	2	65	4	0	0	71
	8	20:00-21:00	0	0	0	0	0	0		8	20:00-21:00	0	0	0	0	0	0			8	20:00-21:00	0	0	0	0	0	0			8	20:00-21:00	1	5	1	0	1	8
	8	21:00-22:00	0	0	0	0	0	0		8	21:00-22:00	1	0	0	0	0	1			8	21:00-22:00	0	0	0	0	0	0			8	21:00-22:00	0	1	0	0	0	1
Day3	9	18:00-19:00	0	0	0	0	0	0	Day3	9	18:00-19:00	0	0	0	0	0	0		Day3	9	18:00-19:00	0	0	0	0	0	0			9	18:00-19:00	0	0	0	0	0	0
	9	19:00-20:00	0	2	0	0	0	2		9	19:00-20:00	0	0	0	0	0	0			9	19:00-20:00	0	0	0	0	0	0			9	19:00-20:00	1	9	1	0	0	11
	9	20:00-21:00	1	2	0	0	0	3		9	20:00-21:00	0	0	0	0	0	0			9	20:00-21:00	0	0	0	0	0	0			9	20:00-21:00	0	3	1	0	1	5
	9	21:00-22:00	2	0	0	0	0	2		9	21:00-22:00	1	0	0	0	0	1			9	21:00-22:00	0	1	0	0	0	1			9	21:00-22:00	2	3	1	0	0	6
	10	18:00-19:00	0	0	0	0	0	0		10	18:00-19:00	0	0	0	0	0	0			10	18:00-19:00	0	0	0	0	0	0			10	18:00-19:00	0	16	1	0	0	17
	10	19:00-20:00	0	0	0	0	0	0		10	19:00-20:00	0	0	0	0	0	0			10	19:00-20:00	0	0	0	0	0	0			10	19:00-20:00	0	0	0	0	0	0
	10	20:00-21:00	2	0	0	0	0	2		10	20:00-21:00	0	0	0	0	0	0			10	20:00-21:00	0	0	0	0	0	0			10	20:00-21:00	0	2	0	0	0	2
	10	21:00-22:00	0	0	0	0	0	0		10	21:00-22:00	1	0	0	0	0	1			10	21:00-22:00	0	1	0	0	0	1			10	21:00-22:00	0	2	0	0	0	2
	11	18:00-19:00	0	0	0	0	0	0		11	18:00-19:00	0	0	0	0	0	0			11	18:00-19:00	0	0	0	0	0	0			11	18:00-19:00	0	0	0	0	0	0
	11	19:00-20:00	0	0	0	0	0	0		11	19:00-20:00	0	0	0	0	0	0			11	19:00-20:00	0	0	0	0	0	0			11	19:00-20:00	0	16	0	0	0	16
	11	20:00-21:00	2	0	1	0	0	3		11	20:00-21:00	0	0	0	0	0	0			11	20:00-21:00	0	0	0	0	0	0			11	20:00-21:00	1	13	0	0	0	14
	11	21:00-22:00	2	0	0	0	0	2		11	21:00-22:00	0	1	0	0	0	1			11	21:00-22:00	0	1	0	0	0	1			11	21:00-22:00	1	6	2	0	0	9
	12	18:00-19:00	0	0	0	0	0	0		12	18:00-19:00	0	0	0	0	0	0			12	18:00-19:00	0	0	0	0	0	0			12	18:00-19:00	0	0	0	0	0	0
	12	19:00-20:00	0	0	0	0	0	0		12	19:00-20:00	0	0	0	0	0	0			12	19:00-20:00	0	0	0	0	0	0			12	19:00-20:00	0	17	0	0	0	17
	12	20:00-21:00	0	0	0	0	0	0		12	20:00-21:00	0	0	0	0	0	0			12	20:00-21:00	0	0	0	0	0	0			12	20:00-21:00	0	1	0	0	0	1
	12	21:00-22:00	0	2	0	0	0	2		12	21:00-22:00	1	0	0	0	0	1			12	21:00-22:00	1	0	0	0	0	1			12	21:00-22:00	0	1	0	0	0	1
		Total	14	27	1	0	0	42			Total	9	4	0	0	0	13				Total	7	5	0	0	0	12		Day3	13	18:00-19:00	0	1	0	0	0	1
																														13	19:00-20:00	0	0	0	0	0	0
																														13	20:00-21:00	0	0	0	0	0	0
																														13	21:00-22:00	0	0	0	0	0	0
																														14	18:00-19:00	0	0	0	0	0	0
																														14	19:00-20:00	2	0	3	0	0	5
																														14	20:00-21:00	1	0	4	0	0	5
																														14	21:00-22:00	2	0	2	0	0	4
																														15	18:00-19:00	0	1	0	0	0	1
																														15	19:00-20:00	4	5	0	0	0	9
																														15	20:00-21:00	1	3	0	0	0	4
																														15	21:00-22:00	1	6	0	0	0	7
																														16	18:00-19:00	0	1	0	0	0	1
																														16	19:00-20:00	3	1	0	0	0	4
																														16	20:00-21:00	8	2	0	0	0	10
																														16	21:00-22:00	2	4	0	0	0	6
																														17	18:00-19:00	0	2	0	0	0	2
																														17	19:00-20:00	0	26	3	0	0	29
																														17	20:00-21:00	5	20	2	0	0	27
																														17	21:00-22:00	1	19	1	0	0	21
																														18	18:00-19:00	0	0	0	0	0	0
																														18	19:00-20:00	1	11	2	0	0	14
																														18	20:00-21:00	5	12	0	0	0	17
																														18	21:00-22:00	1	16	1	0	0	18
																															Total	56	443	31	0	2	532

## Sheet: TableS4June 2025 processed data
Supplementary Table 4. Processed human landing catch data from June 2025 for trials in Mugiti and Kamonkoli, Uganda. The total number of mosquito landing events per person in the 4-hour test period are shown for each participant spanning all 3 days of each trial. Statistical analysis was performed using the Kruskal-Wallis test with post-hoc Dunn's test.
Mugiti June 2025							Kamonkoli June 2025
Participant	2% catnip	6% catnip	DEET	0% catnip			Participant	2% catnip	6% catnip	DEET	Plain lotion
1	1	1	1	24			1	7	1	1	3
2	0	1	1	14			2	1	1	1	10
3	6	3	2	7			3	3	1	1	19
4	2	1	1	7			4	11	1	1	34
5	1	1	1	6			5	1	1	1	51
6	2	0	0	13			6	0	2	1	22
7	2	0	1	13			7	1	1	1	26
8	1	2	0	4			8	2	1	1	81
9	6	1	1	16			9	7	1	1	22
10	1	1	0	6			10	2	1	1	21
11	3	1	1	8			11	5	1	1	39
12	4	1	1	23			12	2	1	1	19
13				11			13				1
14				4			14				14
15				5			15				21
16				8			16				21
17				24			17				79
18				16			18				49
Total	29	13	10	209			Total	42	13	12	532
Mean	2.41667	1.08333	0.833333	11.6111			Mean	3.5	1.08333	1	29.5556
SD	1.97523	0.792961	0.57735	6.75747			SD	3.31662	0.288675	0	22.6903
Median	2	1	1	9.5			Median	2	1	1	21.5
Q1	1	1	0.25	6			Q1	1	1	1	17.75
Q3	3.75	1	1	16			Q3	6.5	1	1	41.5
IQR	2.75	0	0.75	10			IQR	5.5	0	0	23.75
Percentage repellence (mean) vs 0% control	79.1866	90.6699	92.823	0			Percentage repellence (mean) vs 0% control	88.1579	96.3346	96.6165	0
Percentage repellence (median) vs 0% control	78.9474	89.4737	89.4737	0			Percentage repellence (median)vs 0% control	90.6977	95.3488	95.3488	0
Comparison	p-value						Comparison	p-value
2% vs 6%	0.1716						2% vs 6%	0.08918
2% vs 15% DEET	0.07946						2% vs 15% DEET	0.05552
2% vs 0%	0.0005351						2% vs 0%	0.001438
6% vs 15%DEET	0.6989						6% vs 15%DEET	0.8297
6% vs 0%	7.046e-07						6% vs 0%	4.446e-07
15% DEET vs 0%	7.294e-08						15% DEET vs 0%	1.261e-07

## Sheet: TableS5 June 2024 raw data
Supplementary Table 5. Raw human landing catch data from June 2024 for the placebo trial in Kamonkoli, Uganda.
2% oil								6% oil									DEET								0% oil								No lotion
	Participant	Timeslot	Anopheles spp.	Culex spp.	Mansonia spp.	Aedes spp.	TOTAL		Participant	Timeslot	Anopheles spp.	Cul.spp	Man.spp	Aedes spp.	Total		Participant	Timeslot	Anopheles spp.	Cul.spp	Man.spp	Aedes spp.	Total		Participant	Timeslot	Anopheles spp.	Cul.spp	Man.spp	Aedes spp.	Total		Participant	Timeslot	Anopheles spp.	Cul.spp	Man.spp	Aedes spp.	Total
Day1	1	18:00-19:00	0	0	0	0	0	Day1	1	18:00-19:00	0	0	0	0	0		1	18:00-19:00	0	0	0	0	0		1	18:00-19:00	0	1	0	0	1		1	18:00-19:00	0	1	0	0	1
	1	19:00-20:00	1	0	0	0	1		1	19:00-20:00	0	0	0	0	0		1	19:00-20:00	1	0	0	2	3		1	19:00-20:00	1	4	0	0	5		1	19:00-20:00	0	0	0	0	0
	1	20:00-21:00	0	2	0	0	2		1	20:00-21:00	0	2	0	0	2		1	20:00-21:00	0	0	0	0	0		1	20:00-21:00	0	3	0	0	3		1	20:00-21:00	0	1	0	0	1
	1	21:00-22:00	2	0	0	0	2		1	21:00-22:00	1	1	0	0	2		1	21:00-22:00	0	0	0	0	0		1	21:00-22:00	0	0	0	0	0		1	21:00-22:00	0	0	0	0	0
	2	18:00-19:00	0	0	0	0	0		2	18:00-19:00	0	0	0	0	0		2	18:00-19:00	0	0	0	0	0		2	18:00-19:00	0	0	0	0	0		2	18:00-19:00	0	0	0	0	0
	2	19:00-20:00	0	0	0	0	0		2	19:00-20:00	1	0	0	0	1		2	19:00-20:00	0	0	0	0	0		2	19:00-20:00	0	0	0	0	0		2	19:00-20:00	0	0	0	0	0
	2	20:00-21:00	0	0	0	0	0		2	20:00-21:00	1	1	0	0	2		2	20:00-21:00	0	0	0	0	0		2	20:00-21:00	2	2	0	0	4		2	20:00-21:00	0	0	0	0	0
	2	21:00-22:00	1	1	0	1	3		2	21:00-22:00	1	1	0	0	2		2	21:00-22:00	0	0	0	0	0		2	21:00-22:00	0	2	0	0	2		2	21:00-22:00	0	1	0	0	1
	3	18:00-19:00	0	0	0	0	0	Day2	3	18:00-19:00	0	0	0	0	0		3	18:00-19:00	0	0	0	0	0		3	18:00-19:00	0	0	0	0	0		3	18:00-19:00	0	0	0	0	0
	3	19:00-20:00	2	0	0	0	2		3	19:00-20:00	0	2	0	0	2		3	19:00-20:00	0	0	0	0	0		3	19:00-20:00	0	0	0	0	0		3	19:00-20:00	0	1	0	0	1
	3	20:00-21:00	2	0	0	0	2		3	20:00-21:00	0	2	0	0	2		3	20:00-21:00	0	0	0	0	0		3	20:00-21:00	0	0	0	0	0		3	20:00-21:00	1	0	0	0	1
	3	21:00-22:00	1	1	0	0	2		3	21:00-22:00	2	0	0	0	2		3	21:00-22:00	0	0	0	0	0		3	21:00-22:00	4	1	0	0	5		3	21:00-22:00	1	0	0	0	1
Day2	4	18:00-19:00	0	0	0	0	0		4	18:00-19:00	0	1	0	0	1		4	18:00-19:00	0	0	0	0	0		4	18:00-19:00	1	8	0	0	9		4	18:00-19:00	0	1	0	0	1
	4	19:00-20:00	0	4	0	0	4		4	19:00-20:00	4	7	0	0	11		4	19:00-20:00	0	0	0	0	0		4	19:00-20:00	2	10	0	0	12		4	19:00-20:00	2	0	0	0	2
	4	20:00-21:00	0	0	0	0	0		4	20:00-21:00	2	1	0	0	3		4	20:00-21:00	0	0	0	0	0		4	20:00-21:00	1	16	0	0	17		4	20:00-21:00	0	0	0	0	0
	4	21:00-22:00	0	1	0	0	1		4	21:00-22:00	5	1	0	0	6		4	21:00-22:00	0	0	0	0	0		4	21:00-22:00	0	3	0	0	3		4	21:00-22:00	0	1	0	0	1
	5	18:00-19:00	0	0	0	0	0	Day3	5	18:00-19:00	0	0	0	0	0		5	18:00-19:00	0	0	0	0	0		5	18:00-19:00	0	0	0	0	0		5	18:00-19:00	0	0	0	0	0
	5	19:00-20:00	0	1	0	1	2		5	19:00-20:00	2	3	0	0	5		5	19:00-20:00	0	0	0	0	0		5	19:00-20:00	3	3	0	0	6		5	19:00-20:00	5	2	0	0	7
	5	20:00-21:00	1	0	0	0	1		5	20:00-21:00	2	3	0	0	5		5	20:00-21:00	0	0	0	0	0		5	20:00-21:00	2	1	0	0	3		5	20:00-21:00	2	0	0	0	2
	5	21:00-22:00	1	1	0	0	2		5	21:00-22:00	3	7	0	0	10		5	21:00-22:00	0	0	0	0	0		5	21:00-22:00	2	0	0	0	2		5	21:00-22:00	3	1	0	0	4
	6	18:00-19:00	0	0	0	0	0		6	18:00-19:00	0	0	0	0	0		6	18:00-19:00	0	0	0	0	0		6	18:00-19:00	0	0	0	0	0		6	18:00-19:00	1	1	0	0	2
	6	19:00-20:00	4	3	0	0	7		6	19:00-20:00	0	2	0	0	2		6	19:00-20:00	0	1	0	0	1		6	19:00-20:00	0	0	0	0	0		6	19:00-20:00	7	8	0	0	15
	6	20:00-21:00	1	4	0	0	5		6	20:00-21:00	0	1	0	0	1		6	20:00-21:00	0	0	0	0	0		6	20:00-21:00	0	0	0	0	0		6	20:00-21:00	2	2	0	0	4
	6	21:00-22:00	2	3	0	0	5		6	21:00-22:00	2	0	0	0	2		6	21:00-22:00	0	0	0	0	0		6	21:00-22:00	0	0	0	0	0		6	21:00-22:00	1	5	0	0	6
	7	18:00-19:00	0	0	0	0	0										7	18:00-19:00	0	0	0	0	0		7	18:00-19:00	0	0	0	0	0		7	18:00-19:00	0	0	0	0	0
	7	19:00-20:00	1	2	0	1	4			Total	26	35	0	0	61		7	19:00-20:00	0	0	0	0	0		7	19:00-20:00	0	7	0	0	7		7	19:00-20:00	3	3	0	0	6
	7	20:00-21:00	2	1	0	0	3										7	20:00-21:00	0	4	0	0	4		7	20:00-21:00	0	1	0	0	1		7	20:00-21:00	3	0	0	0	3
	7	21:00-22:00	0	1	0	0	1										7	21:00-22:00	0	1	0	0	1		7	21:00-22:00	3	3	0	0	6		7	21:00-22:00	1	0	0	0	1
Day3	8	18:00-19:00	0	0	0	0	0										8	18:00-19:00	0	0	0	0	0		8	18:00-19:00	0	0	0	0	0		8	18:00-19:00	0	0	0	0	0
	8	19:00-20:00	4	13	0	0	17										8	19:00-20:00	0	0	0	0	0		8	19:00-20:00	3	0	0	0	3		8	19:00-20:00	1	0	0	0	1
	8	20:00-21:00	1	1	0	0	2										8	20:00-21:00	0	0	0	0	0		8	20:00-21:00	1	0	0	0	1		8	20:00-21:00	1	0	0	0	1
	8	21:00-22:00	1	1	0	0	2										8	21:00-22:00	0	1	0	0	1		8	21:00-22:00	0	0	0	0	0		8	21:00-22:00	2	0	0	0	2
	9	18:00-19:00	0	0	0	0	0										9	18:00-19:00	0	0	0	0	0		9	18:00-19:00	0	0	0	0	0		9	18:00-19:00	0	0	0	0	0
	9	19:00-20:00	1	7	0	0	8										9	19:00-20:00	0	0	0	0	0		9	19:00-20:00	0	0	0	0	0		9	19:00-20:00	6	22	0	0	28
	9	20:00-21:00	1	0	0	0	1										9	20:00-21:00	0	1	0	0	1		9	20:00-21:00	0	0	0	0	0		9	20:00-21:00	2	8	0	0	10
	9	21:00-22:00	1	1	0	0	2										9	21:00-22:00	0	0	0	0	0		9	21:00-22:00	0	0	0	0	0		9	21:00-22:00	2	4	0	0	6
	10	18:00-19:00	0	0	0	0	0										10	18:00-19:00	0	0	0	0	0		10	18:00-19:00	0	0	0	0	0
	10	19:00-20:00	1	6	0	0	7										10	19:00-20:00	0	0	0	0	0		10	19:00-20:00	0	7	0	0	7
	10	20:00-21:00	2	0	0	0	2										10	20:00-21:00	0	1	0	0	1		10	20:00-21:00	0	1	0	0	1
	10	21:00-22:00	1	2	0	0	3										10	21:00-22:00	0	1	0	0	1		10	21:00-22:00	3	3	0	0	6
																	11	18:00-19:00	0	0	0	0	0			Total	28	76	0	0	104			Total	46	62	0	0	108
		Total	34	56	0	3	93										11	19:00-20:00	0	0	0	0	0
																	11	20:00-21:00	0	0	0	0	0
																	11	21:00-22:00	0	0	0	0	0
																	12	18:00-19:00	0	0	0	0	0
																	12	19:00-20:00	0	0	0	0	0
																	12	20:00-21:00	0	0	0	0	0
																	12	21:00-22:00	0	0	0	0	0
																	13	18:00-19:00	0	0	0	0	0
																	13	19:00-20:00	0	0	0	0	0
																	13	20:00-21:00	0	0	0	0	0
																	13	21:00-22:00	0	0	0	0	0
																	14	18:00-19:00	0	0	0	0	0
																	14	19:00-20:00	0	0	0	0	0
																	14	20:00-21:00	0	0	0	0	0
																	14	21:00-22:00	0	0	0	0	0
																		Total	1	10	0	2	13

## Sheet: TableS6June 2024 processed data
Supplementary Table 6. Processed human landing catch data from June 2024 for placebo trial in d Kamonkoli, Uganda. The total number of mosquito landing events per person in the 4-hour test period are shown for each participant spanning all 3 days of each trial. Statistical analysis was performed using the Kruskal-Wallis test with post-hoc Dunn's test.
	Kamonkoli 2024 (placebo)
	Data person person
	Participant	oil 2%	oil 6%	DEET	Plain Lotion	No Lotion
	1	5	5	3	9	2
	2	3	5	0	6	1
	3	6	6	0	5	3
	4	5	21	0	41	4
	5	5	20	1	11	13
	6	17	5	5	0	27
	7	8		1	14	10
	8	21		1	4	4
	9	11		2	0	44
	10	12		0	14
	11			0
	12			0
	13			0
	14			0
	Total	93	62	13	104	108
	Mean	9.3	10.3333	0.928571	10.4	12
	SD	5.90762	7.89092	1.49174	11.8809	14.5086
	Median	7	5.5	0	7.5	4
	Q1	5	5	0	3	2.5
	Q3	13.25	20.25	1.25	14	20
	IQR	8.25	15.25	1.25	11	17.5
	Percentage repellence (mean) vs no lotion	22.5	13.8889	92.2619	13.3333	0
	Percentage repellence (median) vs no lotion	-75	-37.5	100	-87.5	0
	Percentage repellence (mean) vs 0% lotion	10.5769	0.641026	91.0714	0	-15.3846
	Percentage repellence (median) vs 0% lotion	6.66667	26.6667	100	0	46.6667
	Comparison	p-value
	2% vs 6%	0.886
	2% vs 15% DEET	0.0001201
	2% vs 0%	0.603
	2% vs none	0.5588
	6% vs 15% DEET	0.0006378
	6% vs 0%	0.5527
	6% vs none	0.5157
	15% DEET vs 0%	0.001023
	15% DEET vs none	0.001946
	0% vs none	0.9375

## Sheet: TableS7 Species statistics
Supplementary Table 7. Statistical analysis mosquito species differences from human landing catch data for May 2025, June 2025 and June 2024 using the Kruskal-Wallis test with post-hoc Dunn's test.
	Mugiti May 2025 per person			Kamonkoli May 2025 per person					Mugiti June 2025 per person			Kamonkoli June 2025				Kamonkoli June 2024 (placebo)
	Anopheles gambiae	p-value		Anopheles gambiae	p-value				Anopheles gambiae	p-value		Anopheles gambiae	p-value			Anopheles gambiae	p-value
	2% vs 6%	0.3196		2% vs 6%	0.08098				2% vs 6%	0.3846		2% vs 6%	0.8385			2% vs 6%	0.8507
	2% vs 15% DEET	0.5559		2% vs 15% DEET	0.3127				2% vs 15% DEET	0.4264		2% vs 15% DEET	0.4714			2% vs 15% DEET	0.0002854
	2% vs 0%	2.364e-05		2% vs 0%	0.0001949				2% vs 0%	0.0004326		2% vs 0%	0.08074			2% vs 0%	0.6406
	6% vs 15%DEET	0.6846		6% vs 15%DEET	0.4621				6% vs 15%DEET	0.9409		6% vs 15%DEET	0.6056			2% vs none	0.8393
	6% vs 0%	1.051e-07		6% vs 0%	1.729e-08				6% vs 0%	7.755e-06		6% vs 0%	0.04887			6% vs 15% DEET	0.001046
	15% DEET vs 0%	1.101e-06		15% DEET vs 0%	1.355e-06				15% DEET vs 0%	1.13e-05		15% DEET vs 0%	0.01124			6% vs 0%	0.5535
													p-value			6% vs none	0.9939
	Culex spp.	p-value		Culex spp.	p-value				Culex spp.	p-value		Culex spp.				15% DEET vs 0%	0.001785
	2% vs 6%	0.2844		2% vs 6%	0.5692				2% vs 6%	0.3165		2% vs 6%	0.1011			15% DEET vs none	0.0001883
	2% vs 15% DEET	0.07109		2% vs 15% DEET	0.1547				2% vs 15% DEET	0.05203		2% vs 15% DEET	0.1901			0% vs none	0.511
	2% vs 0%	0.1546		2% vs 0%	0.0005826				2% vs 0%	0.00279		2% vs 0%	0.002218
	6% vs 15%DEET	0.4628		6% vs 15%DEET	0.3932				6% vs 15%DEET	0.3466		6% vs 15%DEET	0.742			Culex spp.	p-value
	6% vs 0%	0.009429		6% vs 0%	4.842e-05				6% vs 0%	4.364e-05		6% vs 0%	1.203e-06			2% vs 6%	0.7871
	15% DEET vs 0%	0.0006727		15% DEET vs 0%	5.78e-07				15% DEET vs 0%	3.082e-07		15% DEET vs 0%	6.972e-06			2% vs 15% DEET	0.0009233
																2% vs 0%	0.5363
	Mansonia spp.	p-value		Mansonia spp.	p-value				Mansonia spp.	p-value		Mansonia spp.	p-value			2% vs none	0.4656
	2% vs 6%	0.2472		2% vs 6%	1				2% vs 6%	0.5022		2% vs 6%	0.6385			6% vs 15% DEET	0.001955
	2% vs 15% DEET	0.08259		2% vs 15% DEET	0.4938				2% vs 15% DEET	1		2% vs 15% DEET	0.6385			6% vs 0%	0.4205
	2% vs 0%	0.603		2% vs 0%	0.4256				2% vs 0%	0.4069		2% vs 0%	0.007148			6% vs none	0.3677
	6% vs 15%DEET	0.5629		6% vs 15%DEET	0.4938				6% vs 15%DEET	0.5022		6% vs 15%DEET	1			15% DEET vs 0%	0.00817
	6% vs 0%	0.4547		6% vs 0%	0.4256				6% vs 0%	0.1177		6% vs 0%	0.001353			15% DEET vs none	0.01527
	15% DEET vs 0%	0.1671		15% DEET vs 0%	0.1221				15% DEET vs 0%	0.4069		15% DEET vs 0%	0.001353			0% vs none	0.8983
				Aedes aegypti	p-value				Aedes aegypti	p-value		Aedes coustani	p-value			Aedes spp.	p-value
				2% vs 6%	0.2934				2% vs 6%	1		2% vs 6%	1			2% vs 6%	0.03788
				2% vs 15% DEET	0.2934				2% vs 15% DEET	1		2% vs 15% DEET	1			2% vs 15% DEET	0.05454
				2% vs 0%	0.7228				2% vs 0%	0.2733		2% vs 0%	0.1178			2% vs 0%	0.01652
				6% vs 15%DEET	1				6% vs 15%DEET	1		6% vs 15%DEET	1			2% vs none	0.01652
				6% vs 0%	0.4258				6% vs 0%	0.2733		6% vs 0%	0.1178			6% vs 15% DEET	0.5715
				15% DEET vs 0%	0.4258				15% DEET vs 0%	0.2733		15% DEET vs 0%	0.1178			6% vs 0%	1
																6% vs none	1
				Aedes simpsoni	p-value											15% DEET vs 0%	0.5049
				2% vs 6%	0.2843											15% DEET vs none	0.5049
				2% vs 15% DEET	1											0% vs none	1
				2% vs 0%	0.4342
				6% vs 15%DEET	0.2843
				6% vs 0%	0.6958
				15% DEET vs 0%	0.4342
